# Supplementary material for: Localization of Epigenetic Markers in Leishmania Chromatin
Source: Pathogens. 2022 Aug 18;11(8):930. doi: 10.3390/pathogens11080930 (PMC9413968; doi:10.3390/pathogens11080930)
Supplement: Supplementary file 1 [file pathogens-11-00930-s001.zip]

Archive with 1 entries (1 files):
- pathogens-1871783-supplementary.pdf
